# Supplementary material for: Muscular TOR knockdown and endurance exercise ameliorate high salt and age-related skeletal muscle degradation by activating the MTOR-mediated pathway
Source: PLoS One. 2025 Jan 22;20(1):e0311159. doi: 10.1371/journal.pone.0311159 (PMC11753686; doi:10.1371/journal.pone.0311159)
Supplement: S1 File — (XLSX) [file pone.0311159.s001.xlsx]

## Sheet: Genetic expression
3-week-old drosophila			gene expreesion lexel
MTOR
TorUAS-OE	TorOE	TorUAS-RNAi	TorRNAi
1	2.81	1	0.24
1	2.68	1	0.46
1	2.82	1	0.84
5-week-old drosophila			gene expreesion lexel
MTOR
TorUAS-OE	TorUAS-OE +HSD	TorUAS-OE +HSD+E	TorUAS-OE +E	TorOE	TorOE+HSD	TorOE+HSD+E	TorOE +E	TorUAS-RNAi	TorUAS-RNAi +HSD	TorUAS-RNAi+HSD+E	TorUAS-RNAi +E	TorRNAi	TorRNAi+HSD	TorRNAi+HSD+E	TorRNAi+E
1	0.75	0.85	0.86	9.08	5.33	1.03	0.97	1	0.93	0.66	0.85	0.47	2.44	1.21	0.25
1	0.67	0.76	0.86	8.42	4.65	0.94	1.02	1	0.86	0.75	0.75	0.52	2.5	1.15	0.23
1	0.71	0.86	0.96	10.25	4.91	1.08	0.89	1	0.85	0.78	0.81	0.5	2.58	1.66	0.24
ATG2
TorUAS-OE	TorUAS-OE +HSD	TorUAS-OE +HSD+E	TorUAS-OE +E	TorOE	TorOE+HSD	TorOE+HSD+E	TorOE +E	TorUAS-RNAi	TorUAS-RNAi +HSD	TorUAS-RNAi+HSD+E	TorUAS-RNAi +E	TorRNAi	TorRNAi+HSD	TorRNAi+HSD+E	TorRNAi+E
1	0.74	1.03	1	10.17	5.31	1	1.12	1	0.92	0.29	0.84	0.52	1.97	1.13	0.21
1	0.86	1.22	0.96	8.16	4.7	1.12	1.36	1	0.86	0.37	0.86	0.52	2.21	1.21	0.23
1	0.75	1.03	1.1	9.43	4.45	0.96	1.12	1	0.84	0.34	0.75	0.46	2.3	1.46	0.21
SIR2
TorUAS-OE	TorUAS-OE +HSD	TorUAS-OE +HSD+E	TorUAS-OE +E	TorOE	TorOE+HSD	TorOE+HSD+E	TorOE +E	TorUAS-RNAi	TorUAS-RNAi +HSD	TorUAS-RNAi+HSD+E	TorUAS-RNAi +E	TorRNAi	TorRNAi+HSD	TorRNAi+HSD+E	TorRNAi+E
1	0.73	1.02	1.15	6.85	4.38	1.14	1.06	1	0.64	0.42	0.86	0.58	1.83	1.31	0.33
1	0.68	1.12	1.22	6.16	3.93	1.07	1.2	1	0.88	0.44	0.85	0.57	1.43	1.28	0.32
1	0.76	1.02	1.16	6.69	4.55	1.07	0.95	1	0.95	0.46	0.92	0.57	1.93	1.44	0.31
PGC-1α
TorUAS-OE	TorUAS-OE +HSD	TorUAS-OE +HSD+E	TorUAS-OE +E	TorOE	TorOE+HSD	TorOE+HSD+E	TorOE +E	TorUAS-RNAi	TorUAS-RNAi +HSD	TorUAS-RNAi+HSD+E	TorUAS-RNAi +E	TorRNAi	TorRNAi+HSD	TorRNAi+HSD+E	TorRNAi+E
1	0.64	0.85	0.99	7.79	4.37	0.97	0.94	1	0.71	0.32	0.95	0.47	1.84	1.21	0.23
1	0.62	1.1	0.79	7.29	4.28	0.87	0.93	1	0.7	0.37	0.86	0.49	2.12	1.3	0.23
1	0.61	0.92	0.97	8.26	3.84	0.87	0.83	1	0.75	0.35	0.86	0.47	2.11	1.53	0.23

## Sheet: Climbing height（cm）
1 week old					3-week old						4-week old																		5-week old
TorUAS-OE	TorOE	TorUAS-RNAi	TorRNAi		GAl4	TorUAS-OE	TorUAS-RNAi	TorOE	TorRNAi		Gal4	TorUAS-OE	TorUAS-OE +E	TorUAS-OE +HSD	TorUAS-OE +HSD+E	TorOE	TorOE +E	TorOE +HSD	TorOE +HSD+E	TorUAS-RNAi	TorUAS-RNAi +E	TorUAS-RNAi+HSD	TorUAS-RNAi+HSD+E	TorRNAi	TorRNAi +E	TorRNAi +HSD	TorRNAi +HSD+E		Gal4	TorUAS-OE	TorUAS-OE+E	TorUAS-OE +HSD	TorUAS-OE +HSD+E	TorOE	TorOE+E	TorOE +HSD	TorOE+HSD+E	TorUAS-RNAi	TorUAS-RNAi+E	TorUAS-RNAi +HSD	TorUAS-RNAi +HSD+E	TorRNAi	TorRNAi +E	TorRNAi +HSD	TorRNAi +HSD+E
0.395062	0.33657	0.5	0.339394		1.18833	0.485549	0.211144	0.231214	0.385269		0.610169	0.268908	1.16409	0.354167	0.945455	0.376656	0.765217	0.200557	0.82392	0.155125	0.112994	0.200557	0.315412	0.524217	0.440367	0.217687	0.335484		0.904884	0.370107	0.350168	0.284698	0.219931	0.295302	0.791209	0.359551	0.18543	0.265781	0.643087	0.282609	0.216216	0.326019	3.27007	0.305556	0.404669
0.37037	1.26861	0.736842	0.557576		1.29443	0.346821	0.258065	0.369942	2.74221		0.632768	0.515406	1.43653	0.4375	1.28485	0.326183	1.15942	0.178273	1.56811	0.066482	0.564972	0.200557	0.258065	0.569801	0.293578	0.29932	0.490323		0.802057	0.540925	0.592593	0.313167	0.439863	0.241611	0.908425	0.399251	0.13245	0.239203	0.823151	0.130435	0.36036	0.752351	3.41606	0.166667	1.43191
0.419753	0.957929	0.578947	0.606061		1.63395	0.462428	0.445748	0.323699	2.47025		0.903955	0.694678	1.80805	0.6875	1.4303	0.37571	1.36812	0.200557	1.62126	0.0443213	0.451977	0.913649	0.458781	0.843305	0.464832	0.789116	0.567742		0.575835	0.740214	0.619529	0.526335	0.329897	0.134228	0.967033	0.499251	0.344371	0.212625	0.900322	0.173913	0.408408	0.777429	3.50365	0.194444	1.64981
0.469136	1.32039	0.868421	0.945455		1.76127	0.67052	0.445748	0.346821	3.26346		0.745763	0.537815	1.41176	0.645833	1.6	0.427129	1.73913	0.37883	1.51495	0.177285	1.13559	1.04735	1.2043	0.934473	0.440367	0.789116	0.748387		0.658098	0.768683	0.996633	0.440214	0.357388	0.134228	1.26007	0.378652	0.609272	0.13289	1.36334	0.282609	0.576577	1.02821	3.67883	0.222222	1.61868
0.592593	1.32039	1.28947	1.21212		2.1008	0.99422	0.633431	0.47052	3.19547		0.587571	1.05322	1.43653	0.895833	1.67273	0.427129	1.88551	0.356546	1.86047	0.221607	1.40678	1.11421	1.77778	1.07123	1.53823	0.496599	1.00645		0.411311	0.996441	0.942761	0.540214	0.467354	0.214765	1.84615	0.168539	0.635762	0.13289	1.36334	0.282609	0.672673	1.15361	3.82482	0.333333	1.74319
0.691358	1.50162	1.07895	1.35758		2.12202	0.99422	0.656891	0.424277	3.67139		2.0791	0.784314	1.56037	0.979167	1.96364	0.577603	2.15507	0.490251	1.88704	0.243767	1.45198	1.15877	1.94982	1.29915	1.78287	0.632653	1.36774		0.390746	1.19573	1.42761	0.153381	0.687285	0.375839	2.13919	0.338202	0.609272	0.292359	1.56913	0.695652	0.648649	1.30408	3.91241	0.472222	2.21012
1.40741	1.83819	1.34211	1.7697		2.46154	1.04046	0.938416	0.424277	3.85269		2.28249	0.918768	2.25387	0.708333	2.15758	0.731861	2.34203	0.668524	2.12625	0.33241	1.87571	1.24791	1.8638	1.39031	2.07645	1.82313	1.1871		0.390746	1.16726	1.31987	0.639502	0.742268	0.42953	2.34432	0.338202	0.715232	0.504983	0.745981	0.326087	0.936937	1.47962	3.94161	0.5	1.92996
1.45679	1.94175	1.5	2.15758		3.60743	1.2948	0.891496	0.53237	3.87535		3.32203	0.918768	2.9226	0.9375	2.27879	0.830915	2.45797	0.467967	2.15282	0.33241	2.37288	1.67131	1.8638	1.64103	1.3211	1.87755	1.36774		0.987147	1.16726	1.26599	0.16726	1.18213	0.563758	2.63736	0.40824	0.847682	0.930233	0.848875	0.413043	0.576577	1.70533	4.08759	0.916667	2.5214
2.04938	2.30421	1.5	2.30303		4.01061	1.57225	1.10264	0.53237	4.71388		3.18644	1.27731	3.39319	1	2.5697	0.829968	2.52754	0.735376	2.07309	0.243767	2.10169	1.5376	2.09319	1.66382	1.49235	1.12245	1.57419		1.27506	1.67972	1.67003	1.19573	1.04467	0.590604	2.81319	0.318352	0.927152	1.95681	1.10611	0.586957	0.744745	1.68025	4.52555	0.916667	2.33463
2.54321	2.53722	3.26316	3.15152		4.39257	1.68786	0.868035	0.624855	4.87252		5.19774	1.23249	3.49226	1.04167	2.73939	0.829968	2.78261	0.779944	2.36545	0.243767	2.28814	1.33705	2.09319	1.86895	2.90826	1.36735	1.72903		1.33676	1.96441	1.53535	1.33808	1.04467	0.832215	2.84249	1.61798	1.13907	1.67442	1.54341	0.76087	1.00901	1.80564	4.72993	0.805556	2.9572
2.79012	2.71845	3.47368	3.41818		4.8382	1.82659	0.961877	1.15607	5.1898		0.651685	1.41176	7.77709	1.1875	2.93333	0.956151	2.87536	0.846797	2.47176	0.376731	2.44068	1.55989	2.37993	1.66382	2.12844	1.61224	1.88387		1.7892	2.24911	1.37374	1.48043	1.40206	0.805369	3.13553	1.61798	1.35099	1.51495	2.31511	0.756522	1.08108	2.13166	4.90511	0.916667	2.92607
2.88889	2.25243	3.71053	4.58182		6.93899	1.82659	1.43109	1.31792	5.25779		0.494382	1.7479	7.90093	1.3125	3.0303	0.931861	2.9913	0.824513	3.16279	0.488089	2.78531	1.64903	2.72401	1.59544	2.69113	1.42177	2.34839		2.24165	2.84698	1.42761	1.93594	1.45704	0.85906	3.39927	1.09738	1.19205	1.72757	2.67524	0.847826	1.22523	2.23197	5.40146	1.16667	2.9572
3.23457	3.21036	5.07895	4.89697		0.569921	2.17341	1.71261	1.45665	5.75637		0.58427	1.79272	0.140351	1.27083	3.22424	0.958044	3.22319	0.158774	3.10963	0.465374	2.62712	2.2507	3.09677	2.37037	3.00917	1.5034	2.65806		2.26221	3.41637	1.42761	0.149822	1.89691	1.04698	3.92674	0.217228	1.24503	2.04651	2.44373	0.130435	1.32132	2.63323	5.9562	1.08333	3.08171
3.45679	3.44337	5.36842	4.72727		0.69657	2.54335	1.85337	1.45665	5.8017		1.91011	1.90476	0.350877	1.47917	3.41818	1.13565	3.36232	0.247911	3.37542	0.642659	3.00565	2.71866	3.24014	2.73504	3.59633	2.88435	2.76129		1.83033	5.2669	1.72391	1.02135	2.58419	0.342282	3.04762	0.277154	1.37748	2.29333	2.64952	1.67391	1.39339	3.26019	6.21898	1.05556	3.36187
3.77778	3.18447	5.60526	4.89697		0.823219	2.5896	1.75953	2.08092	6.18697		2.29213	2.08403	0.350877	1.5	3.73333	1.98423	3.64058	0.537604	3.48173	0.819945	3.23164	2.65181	3.81362	2.82621	4.66972	2.18367	3.22581		2.34447	0.4	2.04714	1.36299	3.40893	0.234899	2.72527	0.446816	1.45695	0.213333	3.18971	1.86957	1.60961	3.83699	6.39416	1.11111	3.67315
4.19753	5.25566	5.76316	5.52727		1.30871	2.72832	1.99413	2.42775	6.82153		2.22472	2.17367	0.444444	1.625	3.97576	1.16088	3.68696	1.49304	3.69435	0.919945	3.34463	2.87465	4.12903	3.09972	4.42813	2.15646	3.12258		2.55013	0.2	2.28956	0.704626	0.245734	0.610738	3.16484	0.446816	1.5894	0.24	3.54984	1.41304	1.82583	4.23824	7.0365	1.22222	3.64202
4.5679	5.12621	6.42105	5.91515		1.89974	3.56647	1.92375	3.12139	7.97734		2.67416	2.48739	0.678363	1.77083	4.53333	1.36278	3.96522	1.00557	3.80066	1.04155	3.72881	3.05292	4.58781	3.39601	4.42813	2.37415	3.27742		2.71465	0.257143	1.83165	0.676157	0.409556	1.63758	4.01465	0.576779	1.82781	1.01333	5.0418	1.84783	1.70571	4.89028	0.425856	1.33333	3.76654
4.64198	6.7055	6.44737	5.86667		2.46966	3.79769	2.29912	5.56647	0.536193		2.94382	2.7563	0.795322	1.8125	5.64848	1.53943	4.22029	1.07242	3.85382	1.30748	3.77401	3.32033	4.75986	3.55556	4.3792	2.48299	3.79355		2.96144	0.428571	2.23569	1.07473	0.273038	1.52349	6.06593	0.556554	1.93377	0.826667	5.0418	3.3913	2.64264	6.11912	1.39924	1.80556	4.29572
5.16049	0.131148	6.63158	6.32727		3.12401	3.72254	2.46334	0.366972	1.80161		2.83146	2.98039	0.888889	2.0625	1.04242	2.84227	4.42899	1.33983	4.09302	1.48476	4.13559	3.3649	5.24731	3.85185	4.72171	2.45578	3.79355		2.57069	0.657143	2.39731	1.58363	0.791809	1.12081	7.20879	0.676404	2.19868	0.72	0.506329	0.235294	2.16216	7.02194	2.88973	2.19444	5.07393
5.65432	0.445902	6.97368	6.25455		3.31398	3.74566	3.04985	0.318043	1.8874		2.85393	3.15966	0.959064	1.91667	0.89697	2.89274	4.54493	2.60724	4.30565	2.10526	5.03955	3.54318	5.36201	3.92023	5.70031	2.89116	4.25806		3.33162	0.714286	3.47475	2.91815	0.846416	1.38926	0.462094	1.96629	2.35762	0.666667	1.36709	0.406417	2.16216	7.19749	2.95057	2.47222	5.32296
6.81481	0.52459	7.13158	6.27879		3.79947	5.36416	3.28446	0.318043	2.50938		2.69663	3.4958	1.1462	2.125	1.04242	2.5489	5.66087	2.27577	4.62458	2.12742	6.14689	3.98886	5.64875	4.5584	5.70031	2.73469	4.20645		4.54499	0.885714	2.9899	0.36246	1.11945	1.94631	0.722022	1.32584	2.62252	0.826667	1.36709	0.491979	2.54655	0.190476	3.43726	0.398671	5.78988
6.93827	1.02295	7.31579	7.49091		1.77309	5.84971	3.63636	0.436086	3.23861		2.7191	3.40616	1.40351	2.22917	1.33333	4.56782	5.17101	2.40947	4.7309	2.41551	6.93785	4.67967	5.96416	7.7037	5.92049	2.87075	4.56774		4.01028	0.657143	2.82828	0.414239	1.28328	2.5302	1.32852	1.14607	3.09934	0.853333	1.97468	0.513369	0.193939	0.244898	3.74144	0.372093	5.22957
0.402367	1.07541	7.34211	7.61212		1.66755	7.90751	3.87097	0.556269	4.01072		3.07865	0.42577	1.52047	4.5625	1.4303	0.532727	5.7971	2.72145	5.31561	2.7036	7.75141	6.37326	0.462585	0.264264	0.37362	2.22449	7.53548		5.12082	1.22857	3.42088	0.491909	1.50171	2.58389	1.29964	1.77528	3.49669	1.01333	2.3038	0.620321	0.0727273	0.353741	4.28897	0.930233	6.78599
1.44379	1.3377	7.36842	7.80606		3.16623	0.299712	4.76246	0.680734	4.37534		3.4382	0.134454	1.7076	4.77083	1.4303	0.532727	6.1913	3.16713	5.60797	3.03601	1.52571	0.117994	0.380952	0.384384	0.0736196	3.7415	7.84516		0.493827	1.05714	3.52862	0.517799	1.77474	0.392157	1.18412	2.51311	5.37748	1.14667	2.25316	0.791444	0.218182	0.489796	4.59316	1.27575	0.444444
1.72781	1.23279	7.57895	7.90303		3.82058	0.230548	5.23167	1.19878	4.56836		3.95506	0.156863	1.61404	0.0661157	1.62424	0.532727	7.16522	7.8663	6.35216	4.01108	0.571429	0.0707965	0.29932	0.600601	1.22086	3.95918	0.253968		0.395062	1.62857	3.69024	0.647249	1.55631	0.444444	1.99278	0.1875	0.257143	1.22667	2.22785	0.812834	0.436364	0.517007	4.68441	0.770764	0.503704
3.1716	1.70492	7.94737	7.90303		5.55145	1.39193	6.14663	1.17431	4.69705		4.06742	0.268908	2.17544	0.176309	1.84242	0.549091	7.30435	0.230971	6.51163	5.9169	0.708571	0.283186	0.408163	0.552553	0.638037	4.20408	0.355556		0.720379	1.11429	4.65993	0.699029	1.28328	0.339869	2.02166	0.0625	0.342857	1.46667	2.10127	0.877005	1.11515	0.598639	5.14068	1.0897	0.622222
4.35503	1.75738	0.441558	0.630986		5.6781	1.39193	7.71848	1.05199	5.25469		3.93258	0.336134	2.43275	0.418733	1.86667	0.649091	7.58261	0.503937	7.65449	6	2.09714	0.495575	0.517007	0.456456	1.17791	4.37415	0.55873		0.492891	1.45714	5.49495	0.706149	1.39249	0.496732	2.48375	0.25	0.371429	1.6	2.05063	1.09091	1.38182	1.11565	5.96198	1.40864	0.622222
4.56805	1.91475	1.37662	0.698592		6.4591	1.57637	7.90616	1.49235	5.74799		4.17978	0.380952	3.4386	0.815427	2.10909	0.678182	0.437158	0.734908	0.126984	0.360759	2.12	0.589971	0.544218	1.08108	1.9816	0.246575	0.736508		0.587678	1.4	7.73064	0.754369	1.72014	0.653595	2.31047	0.25	0.371429	2.88	2.43038	0.411765	1.06667	1.19728	7.08745	1.59468	0.740741
4.94675	2.17705	1.53247	0.743662		6.64908	1.80692	0.250712	1.76147	6.26273		4.98876	0.515406	3.62573	1.78512	2.18182	0.678182	0.240437	0.902887	0.253968	0.381013	2.14857	0.684366	1.17007	1.15315	0.981595	0.136986	0.507937		0.436019	1.74286	0.705882	0.754369	1.88396	1.01961	2.39711	0.34375	0.514286	2.96	2.83544	0.561497	1.33333	1.33333	0.264706	1.96678	0.77037
5.32544	2.38689	3.50649	0.969014		7.00792	1.78386	0.34188	2.07951	6.58445		4.7191	0.694678	1.38824	1.69697	2.35152	0.736364	1.20219	0.986877	0.457143	7	2.12571	1.20354	1.33333	1.15315	1.05521	0.465753	0.711111		0.436019	2.2	0.601307	1.06149	2.73038	0.575163	2.62816	0.28125	0.571429	3.28	3.03797	1.66845	0.993939	1.55102	0.411765	1.9402	0.859259
5.46746	2.54426	3.2987	1.01408		1.25128	1.9683	0.273504	2.86239	6.84182		5.75281	0.918768	1.95294	1.69697	2.5697	0.869091	1.63934	1.07087	0.431746	0.48481	2.56	1.20354	1.52381	1.34535	1.27607	1.09589	0.838095		0.663507	2.85714	0.75817	1.52751	2.97611	0.705882	3.66787	0.5	0.857143	0.518937	3.08861	1.90374	0.945455	1.44218	1.14706	2.09967	1.03704
5.77515	2.67541	4.1039	1.19437		1.31282	1.99135	0.250712	3.30275	0.265193		0.608924	1.43417	1.95294	1.69697	2.59394	0.852727	2.16393	1.19685	0.787302	0.546835	2.94857	1.74631	1.87755	1.56156	1.44785	0.794521	1.49841		0.625592	3.28571	0.915033	1.19094	3.57679	0.705882	3.43682	0.4375	0.771429	0.665781	3.39241	1.90374	1.04242	1.85034	1.76471	2.23256	1.27407
5.79882	2.88525	3.92208	1.50986		1.6	2.17579	0.638177	3.30275	0.464088		0.818898	1.36695	2.07059	2.00551	2.76364	0.969091	2.16393	1.28084	0.914286	0.38481	2.94857	1.67552	2.09524	1.48949	2.74233	0.794521	1.39683		0.853081	3.54286	1.38562	1.2945	0.252632	1.0719	3.11913	0.6375	0.8	0.686047	3.56962	0.0748663	1.11515	1.7415	2.5	2.52492	1.33333
6.08284	3.2	4.72727	1.28451		2.35897	2.24496	0.638177	3.30581	0.39779		1.36483	1.59104	2.32941	2.31405	2.93333	1.01818	2.22951	1.40682	0.787302	0.526582	2.99429	2.14749	2.14966	2.23423	2.23313	0.90411	1.32063		1.11848	0.133779	1.17647	1.68285	0.252632	1.04575	3.61011	0.75	0.828571	0.745515	3.64557	0.674866	1.55152	1.68707	2.5	2.97674	1.33333
6.50888	3.14754	4.72727	1.62254		2.74872	2.06052	1.02564	4.06422	0.41989		1.6168	1.68067	2.51765	2.2259	3.61212	0.96	2.44809	1.36483	1.42222	0.567089	3.36	2.40708	2.36735	2.23423	2.30675	0.90411	1.80317		1.36493	0.0802676	1.28105	1.70874	0.308772	1.22876	3.63899	0.6375	0.8	0.765781	3.6962	1.84492	1.67273	2.17687	2.76471	3.61462	1.24444
6.84024	3.77705	5.22078	1.69014		3.01538	2.36023	0.638177	4.01529	0.81768		1.80577	1.85994	2.94118	2.42424	3.75758	1.6	2.62295	1.6168	1.42222	0.891139	3.24571	0.637168	2.58503	2.13814	2.25767	0.232877	1.87937		1.63033	0.0802676	1.38562	1.94175	0.477193	1.15033	3.14801	1.25	1.11429	0.792359	3.6962	1.8877	2.06061	2.14966	3.41176	4.70432	1.54074
6.98225	3.85574	5.22078	1.71268		4.02051	2.38329	0.706553	5.79817	1.03867		1.95276	2.06162	3.08235	2.46832	4.07273	1.48364	3.03825	1.6168	1.32063	0.870886	3.36	0.6	2.96599	2.88288	2.40491	1.31507	2.13333		1.44076	0.454849	1.64706	1.3301	0.308772	1.2549	4.18773	1	1.11429	0.872093	3.87342	1.25134	2.03636	2.82993	3.02941	0.26087	1.51111
3.52663	4.3541	5.66234	2.0507		3.30256	2.683	0.911681	0.183908	1.12707		2.3727	2.12885	3.15294	2.77686	4.29091	1.77455	2.99454	1.78478	1.77778	7	3.77143		5.68707	2.85886	2.77301	1.67123	2.3619		1.57346	0.535117	1.64706	1.48544	1.26316	1.43791	4.56318	1.0625	1.14286	0.904983	4.27848	1.50802	2.20606	2.82993	3.05882	0.376812	2.07407
3.47929	4.51148	5.94805	1.91549		3.73333	2.9366	1.02564	0.091954	1.21547		2.58268	2.30812	3.24706	2.84298	4.38788	3.37455	3.9071	1.82677	1.87937	1.11392	3.81714	0.637168	6.36735	2.85886	3.21472	1.94521	2.76825		1.93365	0.32107	1.83007	1.79612	1.40351	1.69935	5.14079	1.25	1.48571	0.89103	4.75949	2.74332	2.71515	2.82993	3.32353	0.405797	2.51852
2.10651	4.90492	6.18182	2.0507		4.28718	3.77522	0.980057	0.206897	1.63536		2.60367	2.44258	3.31765	2.93113	4.09697	3.66545	3.01639	1.80577	2.05714	1.11392	4.06857	0.304348	0.527778	3.07508	3.5092	1.05479	2.81905		2.3128	0.401338	1.20261	2.23625	1.48772	1.69935	0.628099	1.84375	1.65714	0.877076	5.03797	0.147368	3.3697	3.2381	3.76471	0.57971	2.54815
2.57988	5.66557	6.75325	2.18592		5.10769	3.9366	1.57265	0.16092	1.52486		2.81365	2.89076	3.69412	3.04132	6.08485	5.32364	3.38798	1.86877	2.15873	1.35696	4.36571	0.326087	0.583333	3.6997	3.77914	2.19178	2.79365		1.99052	0.561873	2.01307	0.149533	1.8807	1.85621	0.826446	1.0625	2	1.87708	5.03797	0.189474	2.64242	3.12925	4.23529	0.608696	2.57778
2.43787	6.1377	7.37662	2.50141		0.789873	2.32853	2.16524	0.298851	1.65746		2.70866	3.33894	3.67059	3.01928	6.69091	0.668421	3.56284	2.33071	2.28571	1.41772	4.50286	0.586957	1.36111	3.86787	4.07362	2.16438	3.63175		1.95261	0.802676	2.53595	0.124611	1.71228	1.9085	1.09091	0.7375	1.97143	1.19601	6.40506	0.189474	2.69091	3.12925	4.35294	0.985507	2.57778
3.52663	7.42295	7.76623	2.50141		0.870886	2.72046	1.75499	0.505747	1.70166		4.40945	3.7423	3.78824	2.90909	7.95152	1.18421	3.82514	2.64567	2.4381	1.84304	4.50286	0.630435	1.52778	3.67568	4.39264	2.54795	4.95238		2.19905	0.882943	2.79739	0.274143	2.04912	1.22222	1.42149	0.503704	2.2	1.30233	0.363636	0.315789	3.07879	3.48299	4.67647	0.985507	3.14074
3.81065	7.68525	7.74026	2.8169		1.2962	3.43516	1.50427	0.62069	1.65746		5.29134	4.2577	4.11765	3.19559	0.659091	0.636842	3.91257	2.02362	2.51429	2.59241	4.96	0.673913	1.72222	3.62763	5.12883	2.60274	5.66349		2.4455	1.09699	2.9281	0.323988	1.62807	1.79739	0.561983	0.296296	1.74286	1.46179	0.909091	0.357895	3.51515	3.37415	4.73529	1.13043	3.79259
4.7574	7.79016	5.32468	3.13239		1.72152	3.43516	2.21083	1.01149	2.62983		4.93438	4.0112	4.8	3.41598	0.227273	0.642105	4.08743	3.06562	2.69206	2.41013	5.50857	0.891304	2.13889	3.53153	5.30061	2.17808	7.03492		1.13744	1.36455	3.08497	0.797508	2.02105	1.90196	0.859504	0.266667	2.11429	1.64784	0.961039	0.147368	3.34545	3.89116	5.20588	1.24638	5.36296
5.98817	0.487805	3.58442	3.53803		1.43797	0.218182	2.849	1.12644	3.51381		7.01312	4.19048	5.17647	3.3719	1.04545	0.605263	4.43716	3.59055	2.79365	1.33671	5.76	0.6	2.27778	4.15616	6.98773	2.47945	0.295302		1.93365	1.12375	3.13725	0.747664	2.61053	2.87582	1.02479	0.296296	2.57143	0.0810811	1.35065	0.105263	0.143284	5.76871	5.17647	1.47826	0.690196
6.91124	1.14634	0.245734	3.74085		1.80253	0.769697	3.21368	1.95402	3.73481		6.57218	0.253602	5.24706	3.59229	1.38636	0.605263	4.61202	4.97638	2.81905	1.35696	7.08571	0.5	2.33333	4.63664	6.35583	2.69863	0.563758		2.61611	1.09699	3.21569	0.719626	3.11579	0.135135	1.02479	0.348148	4.54286	1.13514	1.53247	0.315789	0.286567	6.80272	5.64706	1.44928	0.878431
4.73373	1.19512	0.518771	4.84507		1.9443	0.966667	3.4416	2.41379	4.28729		3.92651	0.553314	0.192771	3.72452	1.97727	0.710526	5.07104	0.0431267	3.30159	1.55949	7.93143	1.76087	2.55556	5.02102	6.74847	4.15068	0.590604		2.95735	1.04348	3.34641	1.27103	3.34035	0.378378	1.22314	0.333333	5.02857	0.459459	1.42857	0.484211	0.453731	0.105263	5.70588	2.28986	0.627451
3.6213	1.58537	1.14676	7.70704		2.28861	0.909091	4.2849	2.8046	4.26519		0.997347	0.645533	0.26506	3.7686	2.04545	0.921053	5.26776	0.690027	3.2254	1.76203	0.35443	1.84783	2.86111	5.30931	0.307692	0.478405	0.61745		3.18483	1.36455	4.47059	1.32087	3.28421	0.405405	1.32231	0.511111	0.191126	0.816216	1.37662	0.610526	0.453731	0.157895	5.79412	2.78261	1.78824
0.951768	1.73171	1.99317	7.95493		2.59241	0.930303	6.03989	2.50575	4.0884		0.742706	0.806916	0.361446	0.193548	2.47727	1.26316	5.22404	0.280323	4.59683	1.88354	0.506329	2.26087	3.02778	0.301449	0.666667	0.318937	0.644295		3.92417	1.55184	1.11355	1.4704	0.325424	0.405405	1.32231	0.62963	1.17406	0.843243	1.63636	0.694737	0.78806	0.289474	6.14706	2.30435	2.44706
1.26045	2.07317	3.46758	7.72958		2.36962	1.48485	7.65812	2.96552	4.39779		0.912467	1.2219	0.361446	0.645161	2.79545	1.21053	5.48634	0.668464	6.29841	1.76203	0.936709	2.34783	3	0.301449	0.461538	0.345515	0.993289		3.88626	1.44482	1.17216	0.719626	0.650847	0.810811	1.58678	0.748148	1.74744	1.10811	2	0.568421	0.931343	0.526316	7.70588	2.15942	2.5098
1.51768	2.41463	4.23208	7.77465		2.18734	1.50909	0.501493	3.14943	4.81768		0.827586	1.15274	0.481928	0.795699	2.63636	1.34211	6.01093	0.754717	7.82222	2.2481	2.07595	2.80435	3.41667	0.626087	0.666667	0.345515	1.15436		4.41706	1.55184	1.20147	1.99377	0.867797	0.864865	1.85124	0.837037	1.69283	1.40541	2.05195	0.757895	1.28955	0.815789	0.714286	2.42029	2.60392
2.00643	2.5122	4.75085	1.06825		3.68608	1.48485	0.310448	3.93103	5.50276		1.63395	1.26801	0.722892	1.09677	2.54545	1.63158	6.05464	1.03504	7.79683	2.26835	2.58228	2.93478	3.36111	0.57971	0.692308	0.425249	1.20805		4.75829	1.63211	1.58242	1.3676	1.05763	0.324324	1.71901	1.01481	1.88396	1.27027	2.05195	0.6	0.835821	0.368421	0.8	3.68116	2.76078
2.46945	2.7561	4.88737	2.51632		3.5038	1.50909	0.262687	4.14943	5.81215		2.27056	2.12104	0.722892	0.451613	2.56818	1.65789	6.79781	1.03504	0.253968	2.43038	3.29114	3.13043	3.83333	0.950725	1.82051	0.431561	1.44966		0.757282	1.95318	1.87546	1.3676	0.786441	1.37838	1.58678	1.22222	2.04778	1.24324	1.97403	0.8	0.931343	1.26316	1.11429	3.82609	3.51373
2.85531	2.90244	4.99659	2.89614		3.8481	1.84848	0.238806	5.10345	6.01105		2.6313	2.30548	0.650602	0.623656	2.11364	1.76316	7.19126	0.948787	0.457143	2.81519	3.44304	3.63043	4.08333	1.22899	1.20513	1.00997	1.74497		0.621359	2.11371	1.96337	1.46729	0.894915	1.72973	2.38017	1.4	2.53925	0.405405	2.31169	0.610526	1.17015	1.39474	1.2	3.05797	4.20392
2.67524	3.09756	5.35154	3.39466		4.61772	1.89697	0.167164	0.353982	6.78453		1.99469	2.62824	0.843373	0.83871	2.40909	2.13158	0.476965	1.03504	0.48254	0.479551	3.82278	4.1087	4.11111	1.48406	1.5641	0.783389	1.90604		0.446602	0.245734	2.1978	2.76324	0.976271	2.7027	3.1405	1.60741	2.83959	0.864865	2.80519	0.6	1.45672	1.55263	1.42857	3.23188	4.07843
2.90675	3.26829	5.32423	3.53709		5.40759	1.09091	0.262687	0.637168	7.46961		2.88594	2.95101	1.06024	0.924731	1.56818	2.31579	0.715447	1.16442	0.355556	0.579551	4.63291	4.02174	5.38889	1.53043	1.25641	0.797342	1.90604		0.543689	0.163823	2.43223	2.26168	1.27458	0.288525	2.54545	1.75556	3.05802	0.675676	3.06494	0.505263	1.88657	1.97368	1.48571	4.26087	4.54902
3.08682	3.53659	5.29693	3.77448		5.20506	1.4303	0.358209	0.825959	1.21409		2.8435	3.25072	1.01205	1.16129	1.84091	2.44737	0.823848	1.31536	0.457143	0.539401	4.78481	0.198895	5.86111	1.69275	1.48718	1.03654	2.06711		0.466019	0.245734	2.25641	0.419672	1.38305	0.288525	3.17355	2.05185	3.35836	1.89189	3.09091	0.642105	1.93433	2.15789	1.8	5.3913	6.43137
3.78135	3.73171	5.43345	4.39169		6.4	1.47879	0.310448	0.920354	1.45257		3.24668	3.71182	1.06024	0.451613	3.06818	2.47368	1.10569	1.38005	0.533333	0.599501	5.18987	0.287293	0.985915	2.01739	1.51282	1.06312	2.71141		0.38835	0.354949	2.66667	0.419672	1.54576	0.236066	3.1405	1.05185	3.6587	1.89189	3.48052	0.852632	2.41194	2.39474	1.85714	6.72464	0.258065
4.19293	3.90244	5.8157	4.34421		6.4	1.6	0.477612	0.967552	1.79946		3.39523	3.80403	1.18072	0.55914	4.45455	2.71053	1.32249	1.57412	0.838095	0.599002	5.79747	0.353591	1.09859	2.17971	2.74359	0.355482	2.60403		0.368932	0.464164	3.07692	0.55082	1.54576	0.183607	2.54545	1.2	4.01365	1.24324	3.68831	1	2.98507	2.73684	2.31429	0.577947	0.129032
4.88746	4.07317	6.11604	4.43917		5.83291	2.89091	0.453731	1.25074	1.9729		4.66844	3.98847	1.3494	0.731183	4.52273	4.23684	1.32249	1.57412	0.965079	0.638653	6.12658	0.41989	1.49296	2.62029	2.10256	1.3289	2.73826		0.582524	0.682594	3.57509	0.603279	1.73559	0.288525	2.28099	2.14074	4.3413	1.18919	4.07792	1.29474	2.17313	3	2.2	0.69962	0.129032
5.35048	4.63415	6.14334	4.43917		6.98734	2.96364	0.644776	1.27434	2.44986		4.07427	4.10375	1.56627	0.967742	5.52273	4.47368	2.47425	1.83288	1.09206	0.718204	0.249292	0.331492	1.66197	3.08406	2.35897	1.46678	2.92617		0.427184	0.682594	3.83883	0.865574	1.89831	0.288525	2.44628	1.61481	4.83276	1.16216	0.179487	1.08421	3.10448	3.26316	2.2	0.760456	0.806452
4.91318	5.2439	6.19795	4.74777			2.20606	0.668657	1.69912	2.44986		5.96286	4.14986	1.42169	1.05376	0.436364	4.12862	2.16802	2.09164	1.19365	0.738155	0.226629	0.486188	1.60563	3.22319	2.53846	1.4402	3.19463		0.427184	0.791809	4.07326	0.970492	2.06102	0.288525	2.67769	0.681481	5.37884	1.32432	0.512821	1.35789	3.15224	3.21053	2.37143	0.608365	0.645161
6.30225	5.97561	6.60751	4.86647			2.2303	1.12239	1.76991	2.4065			5.64841	1.73494	1.01075	1.16364	0.454341	2.49322	0.293785	1.49841	0.977556	0.70255	0.662983	1.77465	3.66377	3.10256	1.39203	3.19463		0.621359	0.928328	4.337	0.839344	2.22373	0.393443	2.97521	0.661417	0.290429	1.83784	1	1.17895	3.48657	3.34211	2.57143	1.03422	0.645161
6.73955	6.29268	7.45392	5.15134			3.15152	1.02687	2.31268	2.1897			6.93948	1.56627	1.13978	1.21212	0.428617	2.66667	0.0677966	1.39683	1.01746	0.70255	0.81768	2.11268	3.89565	3.71795	0.498339	3.3557		0.757282	0.982935	7.53114	0.786885	2.52203	0.55082	3.07438	0.88189	0.50165	1.86486	0.948718	1.45263	0.236686	3.52632	2.88571	1.09506	0.741935
7.48553	0.214047	7.45392	5.10386			3.73333	1.28955	2.76106	2.84011			0.534884	1.56627	1.13978	1.52727	0.580064	3.05691	0.881356	1.39683	1.97756	0.475921	0.994475	2.4507	4.12754	3.66667	0.870432	3.48993		1.14563	1.17406	0.364821	1.18033	2.87458	0.498361	3.20661	0.669291	0.528053	2.13514	0.948718	0.569492	0.213018	3.86842	3.4	1.3384	0.967742
7.69132	0.829431	7.67235	5.38872			3.95152	1.26567	2.941	2.66667			0.488372	1.59036	1.2043	1.81818	0.580064	3.14363	1.12994	1.34603	1.45636	0.974504	1.08287	2.42254	4.4058	3.87179	1.18937	4		1.04854	1.20137	0.338762	1.12787	2.92881	0.603279	4.76033	0.669291	0.89769	2.35135	1.5641	0.569492	0.35503	4.57895	3.37143	1.52091	1.25806
0.74359	1.17726	1.06667	5.10386			4.99394	1.28955	2.53097	2.88347			0.534884	1.75904	1.39785	1.89091	0.637299	3.40379	1.19774	2.20952	1.47631	0.815864	1.19337	2.56338	4.75362	4.4359	1.01329	4.69799		1.04854	1.66553	0.495114	1.18033	2.87458	0.603279	0.249027	0.110236	0.39604	2.37838	1.46154	0.569492	0.852071	4.89474	3.37143	1.61217	1.35484
1.33333	1.25753	1.72698	5.36499			5.30909	1.6	4.23009	2.88347			0.674419	1.80723	1.46237	2.03636	0.637299	3.6206	1.31073	2.56508	1.47631	1.15581	1.39227	2.39437	5.49565	5.53846	2.36877	5.15436		1.63107	1.66553	0.703583	1.49508	2.68475	0.603279	0.404669	0.456693	0.580858		1.71795	0.305085	0.970414	5.15789	3.62857	2.06844	1.58065
1.89744	1.36455	2.56508	5.62611			0.182336	1.79104	7.74041	3.14363			0.790698	2.31325	1.5914	2.03636	0.720257	3.9458	1.24294	2.61587	1.59601	2.017	1.48066	2.53521	5.28696	6.48718	3.79402	5.44966		1.6699	1.82935	0.938111	1.8623	2.52203	0.577049	0.59144	0.519685	0.290429		1.92308	0.313559	0.899408	5.52632	3.77143	1.79468	1.74194
2.33333	1.84615	2.66667	6.12463			0.273504	1.57612		3.25203			1.16279	2.6747	1.87097	2.25455	0.951768	4.20596	1.28814	2.51429	1.77556	2.15297	1.63536	2.84507		6.61538	0.765517	0.348993		1.53398	1.82935	1.0684	1.99344	3.06441	0.970492	0.871595	0.519685	0.448845		2.28205	0.476271	0.946746	7.05263	4.28571	1.91635	2
2.46154	2.00669	3.2254	5.8635			1.45584	1.74328		3.36043			1	2.81928	1.87097	2.15758	1.23473	4.66125	1.37853	2.61587	2.85536	2.42493	1.87845	3.26761		6.97436	1.29655	0.724832		4.21359	2.32082	1.1987	2.59672	2.35932	1.04918	0.245136	0.551181	0.792079		2.35897	0.513559	0.733728	0.364821	5.02857	2.73764	1.51613
2.74359	2.27425	3.37778	5.9822			1.45584	2.17313		3.57724			1.37209	2.81928	0.1875	2.4	1.46624	4.68293	1.62712	2.94603	2.03491	2.47025	2.23204	3.32394		0.124611	1.57241	0.241611			2.59386	1.38111	2.43934	2.52203	1.02295	1.12062	1.89764	1.24092		2.58974	1.00339	1.34911	0.677524	4.82857	2.25095	1.45161
2.79487	1.92642	3.78413	6.38576			1.61538	2.24478		3.66396			1.37209	3.08434	0.208333	2.69091	1.72347	4.74797	1.62712	2.97143	2.33416	2.9915	2.29834	3.12676		0.174455	0.137931	1.44966			2.04778	1.45928		2.79322	1.3377	1.49416	1.2126	1.37294		2.82051	0.249153	1.34911	0.912052	4.97143	2.73764	1.93548
3.02564	2.11371	4.19048	7.24036			1.68376	2.67463		4.0542			1.65116		0.291667	3.07879	2.0836	5.00813	1.76271	3.07302	2.21446	2.94618	2.27624	3.29577		0.373832	0.358621	1.42282				1.48534		2.87458	1.73115	1.68093	1.40157	1.53135		3.05128	0.638983	1.34911	1.01629	7.28571	3.13308	1.58065
3.28205	2.16722	4.39365	7.05045			1.91168	6.08955		4.74797			2.09302		0.354167	3.12727	2.70096	5.35501	1.85311	3.12381	2.19451	3.26346	2.60773	3.5493		1.32399	1.82069	1.44966				1.53746		4.17627	1.88852	1.61479	1.55906	1.9802		3	1.46441	1.44379	2.29316		3.52852	1.48387
3.28205	2.38127	4.69841	7.35905			2.11681	7.85672		5.37669			1.97674		0.520833	3.22424	3.16399	0.180451	2.10169	3.32698	2.37406	3.15014	2.98343	3.74648		1.47352	2.81379	1.74497				2.16287			2.3082	2.9572	2.31496	2.34983		3.30769	1.57627	1.53846	2.21498		3.40684	1.48387
3.69231	2.59532	4.85079	7.54896			2.23077	0.259587					1.88372		0.729167	3.24848	3.34405	0.220551	2.0565	3.32698	2.57357	3.30878	2.98343	3.85915		2.02181	2.22069	2.12081				2.37134			2.64918	3.79767	3.6378	2.77228		3.53846	1.35932	1.89349	2.24104		3.89354	1.90323
3.94872	2.70234	5.18095	7.71513			2.34473	0.235988					2.06977		0.854167	3.49091	4.06431	0.741855	2.0565	3.83492	3.79302	3.49008	4.83978	4.14085		1.09657	3.24138	2.12081				2.47557			2.35738	4.23346		2.9835		3.92308	1.16949	2.01183	2.44951		4.34981	2.16129
4.17949	2.9699	5.28254	8			2.27635	0.40118					2.32558		1.0625	3.75758	5.35048	0.781955	2.14689	4.36825	3.87282	3.76204	5.37017	4.30986		1.42056	4.62759	2.14765				4.2215						3.27393		3.92308	2.55254	2.29586	2.99674		4.62357	2.3871
4.69231	2.80936	5.6381	0.842105			2.52707	0.731563					2.32558		1.1875	3.97576		0.962406	2.28249	5.18095	4.02993	4.05666		4.53521		1.44548	5.09655	2.57718										5.22772		4.64103	2.69153	3.10059	3.23127			2.67742
5.12821	3.45151	5.81587	1.09942			2.89174	0.707965					2.37209		1.125	4.67879		1.02256	2.25989	5.79048	4.24938	4.16997		4.76056		1.66978		2.81879												5.53846			3.38762			3.09677
6	3.55853	6.22222	1.75439			3.09687	0.637168					2.88372		1.10417	5.18788		1.42356	2.32768	7.49206	5	4.5779		5.46479		1.76947		4.32215															3.57003			3.67742
6.15385	3.79933	6.01905	2.40936			3.96011	0.825959					3		1.29167	5.21212		1.38346	2.57627	7.89841	5			5.49296		1.84424		7.62416															3.30945			4.54839
6.69231	3.82609	7.69524	2.50292			3.05128	0.873156					2.86047		1.35417	5.47879		1.66416	2.80226	0.863309	6					2.96885																	4.03909
7.66667	4.62876	7.84762	2.80702			4.48433	0.967552					4.37209		1.35417	5.69697		1.86466	2.82486	0.94964	1.15686					2.39252																	4.09121
	4.94983		3.22807			5.17379	1.20354					5.46512		1.45833	5.79394		1.80451	1.07345	1.38129	1.64986					2.41745																	5.57655
	5.13712		3.20468				1.10914					6.34884		1.45833	6.71515		1.92481	1.45763	1.38129	0.403361					2.34268																	6.07166
	5.24415		3.62573				1.20354							1.5625			2.40602	1.48023	1.46763	0.448179					2.5919
	5.59197		4.04678				1.48673							1.60417			2.74687	2.88701	1.52518	0.515406					2.69159
	5.91304		4.63158				1.34513							1.77083			2.86717	3	1.7554	0.896359					2.69159
			5.02924				1.25074							1.85417			2.82707	3.67797	2.15827	1.05322					3.0405
			5.28655				1.48673							2.08333			2.98747	4.01695	2.56115	2					3.68847
			5.87135				1.84071							1.77083			3.60902		3.28058	2					3.61371
			6.61988				2.73746							1.85417			3.48872		3.48201	1.23249					4.43614
			6.5731				3.04425							2			4.09023		3.82734	1.27731					5.10903
			7.01754				3.28024							2.9375			4.59148		3.76978	1.32213					5.80685
			7.20468				3.9646							6.27083			4.99248		4	1.61345					7.7757
			7.81287				4.0354										5.39348		4.63309	1.56863
			7.76608				4.12979										5.75439		5.78417	2.2409
			7.85965				4.97935										6.27569		5.89928	2.57703
			7.90643														6.87719		6.5036	2.80112
																	7.15789		2.76259	3.02521
																	7.3584		2.79137	4.14566
																				4.77311
																				5.31092

## Sheet: Time to faigue（min）
1-week old	Gal4	Tor UAS-OE	TorUAS-RNAi	TorOE	TorRNAi		3-week old	Gal4	Tor UAS-OE	TorUAS-RNAi	TorOE	TorRNAi		4-week old	Gal4	TorUAS-OE	TorUAS-OE +E	TorUAS-OE +HSD	TorUAS-OE +HSD+E	TorOE	TorOE +E	TorOE +HSD	TorOE +HSD+E		Gal4	TorUAS-RNAi	TorUAS-RNAi +E	TorUAS-RNAi +HSD	TorUAS-RNAi+HSD+E	TorRNAi	TorRNAi +E	TorRNAi +HSD	TorRNAi +HSD+E		5-week old	Gal4	TorUAS-OE	TorUAS-OE +E	TorUAS-OE +HSD	TorUAS-OE +HSD+E	TorOE	TorOE +E	TorOE +HSD	TorOE +HSD+E		Gal4	TorUAS-RNAi	TorUAS-RNAi +E	TorUAS-RNAi +HSD
14	1						11	1						12	1									12	1										8	1									8	1
17	1						11	1						12	1									12	1										9	1									9	1
20	1						16	1						14	1									14	1										9	1									9	1
21	1						16	1						14	1									14	1										10	1									10	1
23	1						17	1						16	1									16	1										11	1									11	1
24	1						17	1						17	1									17	1										12	1									12	1
26	1						17	1						17	1									17	1										13	1									13	1
28	1						18	1						17	1									17	1										13	1									13	1
30	1						19	1						18	1									18	1										15	1									15	1
32	1						19	1						18	1									18	1										16	1									16	1
35	1						19	1						19	1									19	1										16	1									16	1
40	1						19	1						20	1									20	1										16	1									16	1
43	1						21	1						20	1									20	1										17	1									17	1
45	1						22	1						21	1									21	1										18	1									18	1
57	1						22	1						21	1									21	1										18	1									18	1
9		1					11		1					8		1								3		1									4		1								2		1
10		1					12		1					9		1								4		1									6		1								2		1
11		1					12		1					9		1								5		1									6		1								2		1
15		1					13		1					10		1								6		1									7		1								3		1
18		1					14		1					12		1								7		1									7		1								4		1
20		1					15		1					12		1								8		1									9		1								5		1
21		1					16		1					13		1								8		1									9		1								6		1
22		1					17		1					14		1								9		1									10		1								6		1
22		1					18		1					14		1								9		1									10		1								7		1
23		1					19		1					14		1								10		1									11		1								7		1
23		1					19		1					15		1								10		1									11		1								8		1
23		1					20		1					15		1								10		1									11		1								8		1
23		1					20		1					15		1								10		1									12		1								8		1
26		1					22		1					15		1								11		1									13		1								8		1
30		1					27		1					17		1								12		1									14		1								8		1
19			1				11			1				8			1							8			1								8			1							5			1
20			1				13			1				9			1							9			1								9			1							5			1
31			1				13			1				11			1							9			1								10			1							6			1
32			1				13			1				13			1							9			1								12			1							6			1
40			1				14			1				13			1							10			1								12			1							7			1
40			1				15			1				13			1							10			1								12			1							7			1
41			1				18			1				15			1							12			1								13			1							7			1
41			1				24			1				15			1							13			1								13			1							8			1
42			1				29			1				15			1							14			1								13			1							8			1
43			1				30			1				16			1							14			1								14			1							8			1
43			1				30			1				17			1							14			1								14			1							9			1
44			1				31			1				18			1							16			1								14			1							9			1
44			1				31			1				18			1							18			1								15			1							10			1
45			1				32			1				18			1							18			1								17			1							10			1
47			1				34			1				21			1							21			1								17			1							10			1
5				1			7				1			3				1						2				1							3				1						1				1
6				1			8				1			3				1						4				1							3				1						2				1
6				1			8				1			4				1						4				1							4				1						2				1
7				1			9				1			5				1						4				1							4				1						3				1
7				1			9				1			5				1						5				1							5				1						3				1
9				1			10				1			6				1						5				1							5				1						3				1
9				1			10				1			6				1						5				1							6				1						3				1
9				1			11				1			6				1						6				1							6				1						3				1
10				1			12				1			8				1						7				1							6				1						4				1
10				1			12				1			10				1						7				1							7				1						4				1
11				1			13				1			10				1						7				1							8				1						5				1
14				1			14				1			11				1						7				1							8				1						6				1
15				1			18				1			13				1						8				1							9				1						6				1
17				1			19				1			13				1						9				1							10				1						6				1
21				1			20				1			15				1						9				1							11				1						7				1
17					1		17					1		6					1					3					1						6					1					2
21					1		19					1		6					1					6					1						7					1					2
29					1		19					1		7					1					6					1						8					1					3
30					1		22					1		8					1					7					1						8					1					4
35					1		24					1		9					1					7					1						9					1					5
39					1		25					1		9					1					8					1						9					1					5
40					1		26					1		11					1					9					1						9					1					5
43					1		28					1		11					1					9					1						9					1					5
43					1		32					1		12					1					11					1						11					1					6
43					1		33					1		12					1					11					1						11					1					7
43					1		35					1		13					1					12					1						12					1					8
45					1		35					1		14					1					13					1						11					1					8
46					1		35					1		15					1					14					1						12					1					9
47					1		37					1		16					1					14					1						13					1					9
50					1		39					1		17					1					14						1					14					1					9
														5						1				8						1					2						1				4
														5						1				8						1					2						1				5
														5						1				9						1					3						1				6
														6						1				10						1					4						1				7
														6						1				10						1					5						1				8
														7						1				11						1					5						1				8
														8						1				12						1					6						1				8
														9						1				14						1					6						1				9
														9						1				14						1					7						1				9
														10						1				15						1					7						1				11
														11						1				16						1					7						1				11
														12						1				16						1					9						1				12
														14						1				17						1					10						1				13
														15						1				18						1					12						1				13
														17						1				20						1					12						1				15
														6							1			11							1				5							1			8
														7							1			12							1				7							1			9
														11							1			12							1				8							1			9
														11							1			14							1				8							1			9
														11							1			14							1				8							1			10
														12							1			16							1				9							1			10
														13							1			16							1				9							1			12
														13							1			17							1				9							1			12
														14							1			18							1				10							1			12
														15							1			19							1				10							1			13
														17							1			19							1				10							1			14
														18							1			19							1				10							1			14
														18							1			20							1				10							1			15
														18							1			21							1				13							1			16
														20							1			25							1				15							1			16
														4								1		4								1			2								1		2
														4								1		4								1			2								1		4
														5								1		5								1			2								1		4
														6								1		5								1			2								1		4
														6								1		5								1			2								1		4
														7								1		8								1			3								1		5
														7								1		8								1			3								1		5
														7								1		8								1			3								1		5
														8								1		9								1			3								1		6
														8								1		11								1			3								1		6
														8								1		11								1			3								1		8
														10								1		13								1			5								1		8
														10								1		13								1			5								1		9
														10								1		14								1			7								1		9
														13								1		19									1		7								1		11
														4									1	5									1		2									1	3
														6									1	5									1		2									1	4
														8									1	7									1		3									1	5
														8									1	9									1		3									1	5
														10									1	10									1		3									1	5
														11									1	10									1		3									1	6
														11									1	12									1		4									1	8
														11									1	12									1		4									1	9
														13									1	13									1		4									1	9
														13									1	14									1		5									1	10
														14									1	16									1		8									1	11
														14									1	17									1		9									1	12
														14									1	18									1		10									1	12
														15									1	19									1		11									1	14
														16									1	19									1		13									1	15
[truncated: 5 more columns]

## Sheet: Body weight（mg）
Tor UAS-OE	TorUAS-OE +HSD	TorUAS-OE +HSD+E	TorUAS-OE +E	TorOE	TorOE+HSD	TorOE+HSD+E	TorOE +E	TorUAS-RNAi	TorUAS-RNAi +HSD	TorUAS-RNAi+HSD+E	TorUAS-RNAi +E	TorRNAi	TorRNAi+HSD	TorRNAi+HSD+E	TorRNAi +E
1.23	1.11	1.12	1.14	1.57	1.41	1.41	1.44	1.53	1.42	1.58	1.33	1.56	1.41	1.44	1.42
1.21	1.03	1.13	0.98	1.6	1.42	1.44	1.42	1.52	1.39	1.43	1.41	1.58	1.27	1.38	1.39
1.21	1.05	1.08	1.05	1.66	1.4	1.37	1.47	1.5	1.48	1.29	1.35	1.44	1.35	1.22	1.33
